# Supplementary material for: Biological Effects of Hydrogen Water on Subjects with NAFLD: A Randomized, Placebo-Controlled Trial
Source: Antioxidants (Basel). 2022 Sep 28;11(10):1935. doi: 10.3390/antiox11101935 (PMC9598482; doi:10.3390/antiox11101935)
Supplement: Supplementary file 1 [file antioxidants-11-01935-s001.zip]

Archive with 1 entries (1 files):
- antioxidants-1817817-supplementary.pdf
